# Supplementary material for: Biosorption characteristics of a highly Mn(II)-resistant Ralstonia pickettii strain isolated from Mn ore
Source: PLoS One. 2018 Aug 31;13(8):e0203285. doi: 10.1371/journal.pone.0203285 (PMC6118360; doi:10.1371/journal.pone.0203285)
Supplement: S1 Table — (XLSX) [file pone.0203285.s003.xlsx]

## Sheet: 离子浓度
离子浓度	浓度1	浓度2	浓度2	A浓度	方差	余浓度	去除量1	去除量2	去除量3	Removal amount	方差	去除率	OD600-1	0D600-2	OD600-3	OD600	方差	ph-1	ph-2	ph-3	pH	方差
0	0	0	0	0	0	0	0	0	0	0		0	1.297	1.281	1.281	1.28633	0.0092376	7.37	7.48	7.42	7.42333	0.0550757
200	1.477	1.4658	1.4903	1.4777	0.012265	147.77	52.3	53.42	50.97	52.23	1.2265	0.26115	1.381	1.36	1.359	1.36667	0.0124231	7.54	7.57	7.59	7.56667	0.0251661
400	1.062	1.0946	1.082	1.07953	0.0164394	215.907	187.6	181.08	183.6	184.093	3.28788	0.460233	1.536	1.464	1.494	1.498	0.0361663	7.88	7.89	7.9	7.89	0.01
600	0.8348	0.9037	0.8865	0.875	0.0358607	350	266.08	238.52	245.4	250	14.3443	0.416667	1.955	1.935	2.059	1.983	0.0665733	8.33	8.32	8.36	8.33667	0.0208167
800	1.2732	1.283	1.1962	1.2508	0.0475382	500.32	290.72	286.8	321.52	299.68	19.0153	0.3746	1.879	1.938	1.774	1.86367	0.0830682	8.14	8.18	8.2	8.17333	0.0305505
1000	1.1179	1.1049	1.0324	1.08507	0.0460715	542.533	441.05	447.55	483.8	457.467	23.0358	0.457467	1.814	1.914	1.848	1.85867	0.0508462	8.11	8.1	8.06	8.09	0.0264575
1500	1.1148	0.9239	1.0469	1.02853	0.0967662	1028.53	385.2	576.1	453.1	471.467	96.7662	0.314311	1.757	1.829	1.883	1.823	0.0632139	8.01	8.08	8.06	8.05	0.0360555
2000	1.4461	1.3395	1.4303	1.4053	0.0575295	1405.3	553.9	660.5	569.7	594.7	57.5295	0.29735	1.725	1.927	1.875	1.84233	0.104887	8.07	8.09	8.1	8.08667	0.0152753
2500	1.4045	1.3792	1.3633	1.38233	0.020778	1727.92	744.375	776	795.875	772.083	25.9724	0.308833	1.624	1.698	1.711	1.67767	0.046929	7.97	7.94	7.89	7.93333	0.0404145
3000	1.1661	1.2358	1.2082	1.20337	0.0351005	2406.73	667.8	528.4	583.6	593.267	70.2009	0.197756	1.673	1.688	1.615	1.65867	0.038553	7.91	7.89	7.99	7.93	0.052915
3500	1.4908	1.4741	1.4808	1.4819	0.00840417	2963.8	518.4	551.8	538.4	536.2	16.8083	0.1532	1.42	1.465	1.392	1.42567	0.0368284	7.88	7.84	7.85	7.85667	0.0208167
4000	1.6609	1.6599	1.6706	1.6638	0.00591016	3327.6	678.2	680.2	658.8	672.4	11.8203	0.1681	1.477	1.315	1.365	1.38567	0.0829538	7.7	7.72	7.78	7.73333	0.0416333
5000	0.856	0.8355	0.8462	0.8459	0.0102533	4229.5	720	822.5	769	770.5	51.2665	0.1541	0.884	0.886	0.883	0.884333	0.00152753	6.68	6.69	6.7	6.69	0.01
7500	1.3247	1.3041	1.3161	1.31497	0.0103467	6574.83	876.5	979.5	919.5	925.167	51.7333	0.123356	0.133	0.1	0.187	0.14	0.0439204	6.24	6.2	6.16	6.2	0.04
10000	1.7865	1.8059	1.8059	1.79943	0.0112006	8997.17	1067.5	970.5	970.5	1002.83	56.003	0.100283	0.109	0.089	0.108	0.102	0.0112694	6.09	6.09	6.16	6.11333	0.0404145
					0	0	0		52.3	187.6	266.08	290.72	441.05	385.2	553.9	744.375	667.8	438.4	678.2	720	876.5	1067.5
					52.3	53.42	50.97		53.42	181.08	238.52	286.8	447.55	576.1	660.5	838.5	528.4	451.8	680.2	822.5	979.5	970.5
					187.6	181.08	183.6		50.97	183.6	245.4	321.52	483.8	453.1	569.7	870.875	503.6	498.4	658.8	769	919.5	970.5
					266.08	238.52	245.4
					290.72	286.8	321.52
					441.05	447.55	483.8
					385.2	576.1	453.1		1.097	1.281	1.536	1.955	1.879	1.814	1.757	1.725	1.624	1.673	1.42	1.477	0.884	0.133	0.109
					553.9	660.5	569.7		1.081	1.26	1.464	1.935	1.938	1.914	1.829	1.927	1.698	1.688	1.465	1.315	0.886	0.1	0.089
					744.375	838.5	870.875		1.081	1.259	1.494	2.059	1.774	1.848	1.883	1.875	1.711	1.615	1.392	1.365	0.883	0.187	0.108
					667.8	528.4	503.6
					438.4	451.8	498.4
					678.2	680.2	658.8		1.297	1.381
					720	822.5	769		1.281	1.36
					876.5	979.5	919.5		1.281	1.359
					1067.5	970.5	970.5
									7.37	7.54	7.88	8.33	8.14	8.11	8.01	8.07	7.97	7.91	7.88	7.7	6.68	6.24	6.09
									7.48	7.57	7.89	8.32	8.18	8.1	8.08	8.09	7.94	7.89	7.84	7.72	6.69	6.2	6.09
									7.42	7.59	7.9	8.36	8.2	8.06	8.06	8.1	7.89	7.99	7.85	7.78	6.7	6.16	6.16

## Sheet: 时间因素
	浓度1	浓度2	浓度3	A浓度	方差	余浓度	浓度1	浓度2	浓度3	方差	去除量	去除率	OD600-1	0D600-2	OD600-3	OD600	方差	ph-1	ph-2	ph-3	pH	方差
0	0	0	0		0	1000	0	0	0	0	0	0	0.017	0.014	0.017	0.016	0.00173205	5.82	5.68	5.74	5.74667	0.0702377
6	1.8	1.8161	1.7139	1.77667	0.0549504	888.333	91.95	143.05	111.667	25.771	111.667	0.111667	0.038	0.036	0.043	0.039	0.00360555	6.02	5.94	5.96	5.97333	0.0416333
12	1.6917	1.725	1.6762	1.69763	0.0249352	848.817	137.5	161.9	151.183	12.23	151.183	0.151183	0.098	0.097	0.099	0.098	0.001	6.05	6.06	6.08	6.06333	0.0152753
18	1.5596	1.5842	1.7223	1.62203	0.0877003	811.017	207.9	138.85	188.983	35.6817	188.983	0.188983	0.81	0.807	0.877	0.831333	0.0395769	6.68	6.56	6.8	6.68	0.12
24	1.5638	1.6426	1.5651	1.5905	0.0451246	795.25	178.7	217.45	204.75	19.7546	204.75	0.20475	1.116	1.106	1.182	1.13467	0.0412957	7.38	7.37	7.36	7.37	0.01
30	1.6654	1.6212	1.5499	1.61217	0.0582775	806.083	189.4	225.05	193.917	19.4105	193.917	0.193917	1.287	1.228	1.296	1.27033	0.0369369	7.71	7.5	7.59	7.6	0.105357
36	1.5138	1.4904	1.6005	1.5349	0.0580035	767.45	254.8	199.75	232.55	27.693	232.55	0.23255	1.311	1.35	1.453	1.37133	0.0733644	7.65	7.67	7.59	7.63667	0.0416333
42	1.4284	1.5022	1.5442	1.4916	0.0586232	745.8	248.9	227.9	254.2	13.9091	254.2	0.2542	1.343	1.514	1.393	1.41667	0.0879223	7.8	7.85	7.82	7.82333	0.0251661
48	1.1822	1.1911	1.1706	1.1813	0.0102796	590.65	404.45	414.7	409.35	5.12665	409.35	0.40935	1.485	1.487	1.468	1.48	0.0104403	7.86	8.01	7.8	7.89	0.108167
60	1.0897	1.1825	1.1319	1.1347	0.0464633	567.35	408.75	434.05	432.65	14.2201	432.65	0.43265	1.657	1.645	1.627	1.643	0.0150997	7.99	8.03	8.04	8.02	0.0264575
72	1.1681	1.108	1.0618	1.11263	0.0533013	556.317	446	469.1	443.683	14.0534	443.683	0.443683	1.615	1.758	1.753	1.70867	0.0811562	8.22	8.24	8.25	8.23667	0.0152753
84	1.1191	1.1	1.0859	1.10167	0.0166626	550.833	450	457.05	449.167	4.33097	449.167	0.449167	1.752	1.755	1.793	1.76667	0.0228546	8.16	8.17	8.16	8.16333	0.0057735
96	1.0711	1.0079	1.0088	1.02927	0.0362315	514.633	496.05	495.6	485.367	6.04231	485.367	0.485367	1.795	1.683	1.646	1.708	0.0775822	8.13	8.13	8.12	8.12667	0.0057735
108	1.098	1.0095	1.1026	1.07003	0.0524738	535.017	495.25	448.7	464.983	23.6224	464.983	0.464983	1.69	1.694	1.824	1.736	0.0762365	7.77	7.74	7.76	7.75667	0.0152753
120	1.0319	1.0078	1.1051	1.04827	0.0506727	524.133	496.1	447.45	475.867	24.4394	475.867	0.475867	1.704	1.781	1.82	1.76833	0.0590282	7.93	7.98	7.94	7.95	0.0264575
